# Supplementary material for: Distribution of Long-Range Linkage Disequilibrium and Tajima’s D Values in Scandinavian Populations of Norway Spruce (Picea abies)
Source: G3 (Bethesda). 2013 May 1;3(5):795–806. doi: 10.1534/g3.112.005462 (PMC3656727; doi:10.1534/g3.112.005462)
Supplement: Supporting Information [file supp_g3.112.005462_FileS1.zip]

Archive with 3 entries (2 files):
- LD_allseqs.fasta
- __MACOSX/
- __MACOSX/._LD_allseqs.fasta
